# Supplementary material for: ARTP Mutagenesis of Schizochytrium sp. PKU#Mn4 and Clethodim-Based Mutant Screening for Enhanced Docosahexaenoic Acid Accumulation
Source: Mar Drugs. 2021 Oct 7;19(10):564. doi: 10.3390/md19100564 (PMC8539320; doi:10.3390/md19100564)
Supplement: Supplementary file 1 [file marinedrugs-19-00564-s001.zip]

Archive with 1 entries (1 files):
- marinedrugs-1402552-supplementary.pdf
